# Supplementary material for: Impacts of Elevated CO2 and a Nitrogen Supply on the Growth of Faba Beans (Vicia faba L.) and the Nitrogen-Related Soil Bacterial Community
Source: Plants (Basel). 2024 Sep 5;13(17):2483. doi: 10.3390/plants13172483 (PMC11397150; doi:10.3390/plants13172483)
Supplement: Supplementary file 1 [file plants-13-02483-s001.zip]

Archive with 1 entries (1 files):
- plants-3124410-supplementary.pdf
